# Supplementary material for: Synthesis and Biological Activity of Myricetin Derivatives Containing Pyrazole Piperazine Amide
Source: Int J Mol Sci. 2023 Jun 21;24(13):10442. doi: 10.3390/ijms241310442 (PMC10341855; doi:10.3390/ijms241310442)
Supplement: Supplementary file 1 [file ijms-24-10442-s001.zip]

Archive with 1 entries (1 files):
- ijms-2451446-supplementary.pdf
